# Supplementary material for: Lifestyle and mood correlates of cardiometabolic risk in people with serious mental illness on second-generation antipsychotic medications
Source: PLoS One. 2024 Aug 9;19(8):e0306798. doi: 10.1371/journal.pone.0306798 (PMC11315299; doi:10.1371/journal.pone.0306798)
Supplement: S1 Data — (XLSX) [file pone.0306798.s001.xlsx]

## Sheet: prospective-data-set-revised-5-
patient_id	age	gender	ethnicity	height	weight	bmi	waist	hip	waist_hip_ratio	apm___1	apm___2	apm___3	apm___4	apm___5	apm___6	apm___7	time_apm	apm_adhere	adm___0	adm___1	adm___2	adm___3	adm___4	adm___5	mood_stab	statin	antihyp___0	antihyp___1	antihyp___2	antihyp___3	antihyp___4	antihyp___5	antihyp___6	antihyp___7	antihyp___8	antihyp___9	smoking	smoking_quit_date	drug_abuse	alcohol	mental_dz	past_med_hx___0	past_med_hx___1	past_med_hx___2	past_med_hx___3	family_hx___0	family_hx___1	family_hx___2	family_hx___3
1	34	2	1	168	97.16	34.42	106	111.8	0.95	0	0	0	0	0	1	0	1.5	100	0	0	0	0	0	1	0	0	0	0	0	1	0	0	0	0	0	0	0		0	1	2	1	0	0	0	1	0	0	0
2	40	2	2	192	100.42	27.24	118	111	1.06	1	0	0	0	0	0	0	10	100	0	1	0	0	0	0	0	0	0	0	1	0	0	0	0	0	0	0	2	2011-01-14	0	0	1	1	0	0	0	1	0	0	0
3	47	2	1	176	109.4	35.32	117	111	1.05	0	0	0	1	0	0	1	4	100	1	0	0	0	0	0	1	0	1	0	0	0	0	0	0	0	0	0	1		0	0	3	1	0	0	0	0	1	1	1
4	57	2	1	175	88.8	29	112	101	1.11	1	0	0	0	0	0	0	8	100	0	0	1	0	0	0	0	0	0	0	0	1	0	1	0	0	0	0	2		0	0	1	1	0	0	0	0	1	0	0
5	68	2	1	165	78.29	28.76	115	101	1.14	0	1	0	0	0	0	0	15	97	0	0	1	0	0	0	0	1	0	0	0	0	0	1	0	0	0	0	1		0	3	1	1	0	0	0	0	0	1	1
6	41	2	2	178	107.94	34.07	116	108	1.07	0	1	0	1	0	0	0	#NULL!	100	0	0	1	0	0	0	1	0	1	0	0	0	0	0	0	0	0	0	1		1	0	1	0	0	0	0	0	0	0	0
7	55	1	1	163.5	102.51	38.35	111	136	0.82	1	0	0	0	0	0	0	#NULL!	#NULL!	0	1	0	0	0	0	1	0	1	0	0	0	0	0	0	0	0	0	0		0	0	3	0	0	1	1	0	1	1	1
8	59	2	1	172	82.73	27.96	108	101	1.07	1	0	0	0	0	0	0	11	100	1	0	0	0	0	0	1	1	1	0	0	0	0	0	0	0	0	0	1		1	0	3	1	0	0	0	0	0	0	0
9	30	2	2	174.5	90.08	29.58	112	110	1.02	1	0	0	0	0	0	0	4	99	0	1	0	0	0	1	0	0	0	0	0	0	1	0	0	0	0	0	2		0	0	2	1	0	0	0	0	0	1	0
10	69	2	1	178	78.65	24.82	102	95	1.07	1	0	0	0	0	0	0	5	93	0	1	0	0	0	0	0	1	1	0	0	0	0	0	0	0	0	0	2		1	1	1	0	0	0	1	0	0	0	1
11	37	2	1	181.5	110.95	33.68	117	107	1.09	1	0	0	0	0	0	0	4	100	1	0	0	0	0	0	0	0	1	0	0	0	0	0	0	0	0	0	2		1	3	1	1	0	0	0	0	0	0	1
13	33	1	2	172.5	95.78	32.19	110	109	1.01	1	0	0	0	1	0	0	10	#NULL!	1	0	0	0	0	0	1	0	1	0	0	0	0	0	0	0	0	0	0		0	2	2	1	0	0	0	0	0	1	0
15	63	2	2	171	122.38	41.85	132.5	124	1.07	1	0	0	0	0	0	0	2	100	1	0	0	0	0	0	0	1	0	0	0	0	0	1	0	0	0	0	0		0	0	3	1	0	0	0	1	0	0	0
16	46	2	1	175.5	106.41	34.55	130	115	1.13	0	1	0	0	0	0	0	20	100	1	0	0	0	0	0	0	1	1	0	0	0	0	0	0	0	0	0	1		0	0	1	1	0	0	0	0	0	1	1
17	57	2	2	155	46.54	19.37	73	72	1.01	1	0	0	0	0	0	0	3	100	0	1	0	0	0	0	0	1	0	1	1	0	0	0	0	0	0	0	1		2	1	1	0	0	1	0	0	0	0	1
18	72	1	1	150	89.36	39.72	132	122	1.08	1	0	0	0	0	0	0	8	100	0	1	0	0	0	0	0	1	0	0	0	0	0	1	0	0	0	0	2		0	1	2	1	0	0	0	0	1	1	1
19	46	2	1	183.5	92.9	27.59	113	106	1.07	0	1	0	0	0	0	1	#NULL!	95	1	0	0	0	0	0	1	1	1	0	0	0	0	0	0	0	0	0	1		1	1	2	1	0	0	0	0	0	1	1
20	54	2	1	177.3	74.11	23.58	89	92	0.97	0	1	0	0	0	0	0	19	100	0	1	0	0	0	0	0	0	1	0	0	0	0	0	0	0	0	0	0		1	0	1	1	0	0	0	0	1	1	1
21	53	2	1	169	126.55	44.31	136	125	1.09	0	1	0	0	0	0	0	#NULL!	98	1	0	0	0	0	0	0	0	0	1	0	0	0	0	0	0	0	0	0		0	0	1	1	0	0	0	0	0	0	1
22	34	2	1	181	85.09	25.97	99	96	1.03	1	0	0	0	0	0	0	15	100	0	0	0	0	0	1	1	0	1	0	0	0	0	0	0	0	0	0	1		1	0	1	1	0	0	0	0	1	0	0
23	66	2	2	176	101.6	32.8	117	102	1.15	0	1	0	0	0	0	0	#NULL!	97	0	1	0	0	0	1	0	1	1	0	0	0	0	0	0	0	0	0	2		1	1	1	1	0	0	0	0	0	1	1
24	69	2	2	174	76.66	25.32	109	102	1.07	0	1	0	0	0	1	0	10	100	0	0	0	0	0	1	0	0	0	1	0	0	0	0	0	0	0	0	1		1	0	1	0	0	1	0	0	0	1	0
25	41	2	1	183	98.97	29.55	112	108	1.04	0	1	0	0	0	0	0	10	100	1	0	0	0	0	0	0	0	0	0	0	1	0	0	0	0	0	0	0		0	0	1	1	0	0	0	0	0	1	1
26	51	2	1	174	103.69	34.25	121	113	1.07	0	1	0	0	0	0	0	27	99	0	0	1	0	0	1	0	0	1	0	0	0	0	0	0	0	0	0	0		0	0	1	0	1	0	0	0	0	1	0
27	47	2	1	176	119.29	38.51	130	107	1.21	1	0	0	0	0	0	0	5	97	1	0	0	0	0	0	0	0	1	0	0	0	0	0	0	0	0	0	2		1	0	1	0	1	0	0	0	0	1	1
28	51	2	1	176	116.75	37.69	134	112	1.2	0	1	0	0	0	0	0	5	100	1	0	0	0	0	0	0	1	0	0	0	0	0	1	0	0	0	0	1		1	1	1	1	0	0	0	0	1	0	0
30	66	2	1	182.5	82.92	24.9	103	101	1.02	1	0	0	0	0	0	0	20	99	0	1	0	0	0	0	1	1	0	0	0	0	0	1	0	0	0	0	2		0	0	2	1	0	0	0	0	1	1	1
31	61	2	1	181	94.71	28.91	121	104	1.16	0	1	0	0	0	0	0	31	99	1	0	0	0	0	0	0	1	1	0	0	0	0	0	0	0	0	0	2	2008-12-02	0	0	1	1	0	0	0	0	1	1	0
32	52	2	1	182	107.41	32.43	121	110	1.1	0	1	0	0	1	0	0	15	100	0	1	0	0	0	0	1	1	0	0	0	1	0	1	0	0	0	0	2	2019-11-06	1	1	2	0	0	1	1	0	0	1	0
35	63	1	1	157.5	64.68	26.07	95	99	0.96	0	0	0	1	0	0	0	2	100	0	0	0	0	0	1	0	1	0	0	0	0	0	0	0	0	1	0	0		0	0	3	1	0	0	0	0	1	1	1
37	26	1	1	168.5	152.41	53.68	155	158	0.98	0	0	0	0	1	0	0	2.5	97	0	1	0	0	0	1	0	0	1	0	0	0	0	0	0	0	0	0	1		2	0	3	0	0	0	0	0	1	1	1
38	48	2	1	183.5	164.2	48.76	144	150	0.96	1	0	0	0	0	0	0	21	100	0	1	0	0	0	0	0	0	0	0	1	0	0	0	0	0	0	0	0		0	0	2	1	0	0	0	0	1	0	1
39	60	2	1	172	97.98	33.12	118	112	1.05	0	1	0	0	0	0	0	10	100	0	0	0	0	0	1	0	1	1	0	0	0	0	0	0	0	0	0	1		2	3	2	1	0	0	0	0	0	1	1
40	35	2	1	182	107.05	32.32	104	104	1	1	0	0	0	0	0	1	8	99	1	0	0	0	0	0	0	0	1	0	0	0	0	0	0	0	0	0	0		0	3	1	1	0	0	0	0	1	1	1
41	68	1	1	164	63.96	23.78	87	100	0.87	0	0	0	1	0	0	0	15	100	1	0	0	0	0	0	0	1	0	0	1	0	0	0	0	0	0	0	2	2015-12-21	0	0	1	1	0	0	0	0	1	1	1
42	37	2	2	179	86.64	27.04	94	96	0.98	0	0	0	0	0	1	0	6	100	1	0	0	0	0	0	0	1	0	1	1	0	0	0	0	0	0	0	1		2	5	1	1	0	0	0	0	1	0	0
43	34	1	1	160	114.49	44.72	132	132	1	0	0	1	0	0	0	0	2	100	1	0	0	0	0	0	0	1	0	0	0	1	0	0	0	0	0	0	1		1	3	3	0	0	1	0	0	1	1	1
44	59	2	1	181	73.92	22.56	104	95	1.09	1	0	0	0	0	0	1	8	3	0	0	0	0	0	1	0	1	0	0	0	0	1	0	0	0	0	0	1		0	0	1	1	0	0	0	0	1	0	0
45	67	1	1	170	93.8	32.46	118	116	1.02	0	1	0	0	0	0	0	11	100	0	0	0	0	0	1	1	1	1	0	0	0	0	0	0	0	0	0	0		1	0	2	1	0	0	0	0	0	0	1
46	45	2	5	168	73.94	26.2	96	98	0.98	0	0	0	1	0	0	0	10	100	1	0	0	0	0	0	1	0	1	0	0	0	0	0	0	0	0	0	2		0	0	1	1	0	0	0	0	1	1	1
[truncated: 36 more columns]
